# Supplementary material for: Full transcription of the chloroplast genome in photosynthetic eukaryotes
Source: Sci Rep. 2016 Jul 26;6:30135. doi: 10.1038/srep30135 (PMC4960489; doi:10.1038/srep30135)
Supplement: Supplementary Tables [file srep30135-s2.xls]

## Sheet: rice
Supplementary Table 6. Statistics of RNA editing sites in all studied species. Note: 1Base in the positive strand; 2Transcriptome reads that represent corresponding base substitutions that were Counted. *Except C to U RNA editing events, all other RNA editing events were given in the table. For the statistic number (e.g. 23/31), 23 represents reads depth and 31 denotes base quality score (only qu…
Species	Position	Ref Base1	A2	C2	G2	U2	Gene
O. sativa	4547	G	0/0	0/0	23/31	290/30	rps16
O. sativa	5035	G	243/30	1/33	91/30	0/0
O. sativa	6608	G	0/0	0/0	3/33	136/30
O. sativa	12799	G	282/30	0/0	37/30	0/0
O. sativa	17746	G	105/30	0/0	5/31	0/0
O. sativa	17747	G	112/30	0/0	6/31	0/0
O. sativa	18520	G	92/30	0/0	14/31	2/31
O. sativa	18634	G	5/32	0/0	5/31	0/0
O. sativa	27517	G	0/0	259/30	0/0	0/0	rpoc2
O. sativa	28019	G	0/0	0/0	5/33	142/30	rpoc2
O. sativa	33633	G	1853/30	0/0	1/32	2/33
O. sativa	35382	G	540/30	0/0	14/32	1/33	atpA
O. sativa	39771	G	0/0	341/30	0/0	0/0	psaA
O. sativa	40251	G	0/0	573/30	0/0	0/0	psaA
O. sativa	40482	G	0/0	701/30	0/0	0/0	psaA
O. sativa	40831	G	4/32	395/30	0/0	0/0	psaA
O. sativa	41145	G	0/0	0/0	0/0	324/30	psaA
O. sativa	41920	G	0/0	359/30	0/0	0/0	ycf3
O. sativa	44774	G	101/30	0/0	0/0	0/0
O. sativa	50932	G	348/30	0/0	0/0	0/0
O. sativa	55788	G	0/0	0/0	1/33	107/30
O. sativa	57122	G	13/33	0/0	0/0	0/0
O. sativa	64661	G	0/0	173/30	0/0	0/0	psaJ
O. sativa	64689	G	0/0	120/30	0/0	0/0	psaJ
O. sativa	67982	G	0/0	263/30	0/0	0/0	rps12
O. sativa	68008	G	103/30	0/0	0/0	0/0	rps12
O. sativa	68389	G	0/0	0/0	0/0	24/31
O. sativa	70224	G	6/32	568/30	0/0	0/0	psbB
O. sativa	70278	G	50/30	0/0	11/30	0/0	psbB
O. sativa	70291	G	0/0	0/0	0/0	24/30	psbB
O. sativa	70308	G	36/30	0/0	0/0	0/0	psbB
O. sativa	72912	G	0/0	0/0	5/32	10/31
O. sativa	77794	G	0/0	137/30	0/0	0/0	rpl16
O. sativa	84654	G	0/0	394/30	0/0	0/0	OrsajCp074
O. sativa	86574	G	0/0	364/30	0/0	1/32
O. sativa	87695	G	0/0	0/0	0/0	51/30
O. sativa	87805	G	0/0	0/0	0/0	17/31
O. sativa	90968	G	0/0	0/0	0/0	792/30
O. sativa	94502	G	0/0	0/0	0/0	152/30
O. sativa	97514	G	727/30	1/33	244/30	0/0	23S rRNA
O. sativa	104286	G	179/30	0/0	40/30	0/0
O. sativa	106348	G	0/0	0/0	0/0	114/30
O. sativa	106801	G	227/30	0/0	0/0	0/0	ndhD
O. sativa	108269	G	238/30	0/0	31/31	0/0
O. sativa	113077	G	0/0	0/0	1/33	203/30	ndhH
O. sativa	128543	G	0/0	351/30	0/0	5/31
O. sativa	130465	G	0/0	427/30	0/0	1/32	OrsajCp105
O. sativa	14011	C	0/0	4/32	0/0	8/32
O. sativa	27516	C	0/0	0/0	266/30	0/0	rpoC2
O. sativa	39772	C	1/34	0/0	313/30	0/0	psaA
O. sativa	40688	C	282/30	0/0	0/0	0/0	psaA
O. sativa	41921	C	0/0	0/0	333/30	0/0	ycf3
O. sativa	42334	C	0/0	0/0	0/0	15/31
O. sativa	42583	C	10/31	0/0	0/0	4/31
O. sativa	42896	C	252/30	0/0	0/0	0/0	ycf3
O. sativa	44108	C	0/0	6/31	0/0	15/33
O. sativa	45634	C	153/30	0/0	0/0	0/0
O. sativa	47132	C	0/0	0/0	141/30	0/0
O. sativa	49212	C	0/0	0/0	577/30	0/0	ndhK
O. sativa	49856	C	0/0	109/30	0/0	327/30
O. sativa	52147	C	0/0	67/30	90/30	506/30	atpB
O. sativa	53201	C	0/0	1/33	235/30	0/0	atpB
O. sativa	53521	C	0/0	2/31	0/0	134/30
O. sativa	56861	C	0/0	12/30	0/0	153/30	OrsajCp036
O. sativa	59581	C	0/0	10/31	0/0	13/33
O. sativa	64166	C	105/30	6/32	0/0	0/0
O. sativa	64660	C	0/0	0/0	195/30	0/0	psaJ
O. sativa	64688	C	0/0	0/0	129/30	0/0	psaJ
O. sativa	66104	C	51/30	0/0	0/0	0/0	rps18
O. sativa	68110	C	294/30	0/0	0/0	0/0	clpP
O. sativa	69349	C	0/0	175/30	0/0	840/30	psbB
O. sativa	70225	C	0/0	0/0	553/30	1/32	psbB
O. sativa	70290	C	0/0	10/31	14/31	0/0	psbB
O. sativa	77793	C	88/30	0/0	25/30	0/0	rpl16
O. sativa	78232	C	49/30	1/32	0/0	0/0
O. sativa	79470	C	0/0	29/30	0/0	205/30	rps3
O. sativa	80076	C	0/0	11/32	0/0	63/30
O. sativa	84653	C	1/32	0/0	427/30	0/0	OrsajCp074
O. sativa	86575	C	5/31	0/0	356/30	0/0
O. sativa	101871	C	44/30	0/0	0/0	0/0	ndhF
O. sativa	102927	C	0/0	4/33	0/0	380/30	ndhF
O. sativa	104563	C	96/31	4/32	0/0	0/0
O. sativa	108662	C	144/30	0/0	0/0	0/0
O. sativa	117604	C	0/0	252/30	1/33	727/30	23S rRNA
O. sativa	120616	C	152/30	0/0	0/0	0/0
O. sativa	124150	C	792/30	0/0	0/0	0/0
O. sativa	127313	C	17/31	0/0	0/0	0/0
O. sativa	127423	C	51/30	0/0	0/0	0/0
O. sativa	128544	C	1/32	0/0	359/30	0/0	ndh2
O. sativa	130464	C	0/0	0/0	394/30	0/0	OrsajCp105

## Sheet: maize
Supplementary Table 6. Statistics of RNA editing sites in all studied species. Note: 1Base in the positive strand; 2Transcriptome reads that represent corresponding base substitutions that were Counted. *Except C to U RNA editing events, all other RNA editing events were given in the table. For the statistic number (e.g. 23/31), 23 represents reads depth and 31 denotes base quality score (only qu…
Species	Position	Ref Base1	A2	C2	G2	U2	Gene
Z. mays	1958	G	50/35	0/0	31/34	0/0	matK
Z. mays	2118	G	96/33	0/0	62/33	0/0	matK
Z. mays	2701	C	105/34	0/0	0/0	0/0	matK
Z. mays	3027	G	76/34	0/0	0/0	0/0	matK
Z. mays	3039	G	0/0	0/0	0/0	85/32	matK
Z. mays	3523	C	25/35	1/31	0/0	0/0
Z. mays	3561	G	23/34	0/0	0/0	0/0
Z. mays	3763	C	41/33	0/0	0/0	1/32
Z. mays	3921	C	0/0	0/0	147/32	0/0	trnK
Z. mays	5045	C	14/33	0/0	0/0	0/0	rps16
Z. mays	5046	G	0/0	12/34	0/0	0/0	rps16
Z. mays	5050	G	0/0	0/0	9/35	10/34	rps16
Z. mays	5104	G	56/32	0/0	40/35	0/0	rps16
Z. mays	6374	C	0/0	7/35	1/35	11/35
Z. mays	6437	G	0/0	0/0	0/0	32/32
Z. mays	6735	C	0/0	2/38	0/0	8/32
Z. mays	7489	G	0/0	0/0	124/32	131/31
Z. mays	8802	G	122/33	0/0	119/33	0/0
Z. mays	9139	C	0/0	0/0	28/31	0/0	psbD
Z. mays	9163	C	0/0	0/0	0/0	192/30	psbD
Z. mays	9399	C	0/0	1/39	348/30	0/0	psbD
Z. mays	9425	C	0/0	1/39	385/30	1/38	psbD
Z. mays	9488	C	0/0	0/0	0/0	347/30	psbD
Z. mays	9545	C	0/0	0/0	343/30	2/38	psbD
Z. mays	9592	C	0/0	0/0	0/0	354/30	psbD
Z. mays	9625	C	0/0	0/0	445/30	1/41	psbD
Z. mays	10191	C	0/0	1/37	375/30	1/41	psbC
Z. mays	10545	C	547/31	0/0	0/0	0/0	psbC
Z. mays	10569	C	792/30	0/0	0/0	0/0	psbC
Z. mays	10664	G	0/0	296/30	4/35	0/0	psbC
Z. mays	11234	G	616/30	0/0	0/0	0/0	psbC
Z. mays	11241	G	663/30	0/0	0/0	0/0	psbC
Z. mays	11242	G	0/0	0/0	0/0	657/30	psbC
Z. mays	11269	G	0/0	698/30	0/0	0/0	psbC
Z. mays	11490	G	0/0	595/30	0/0	2/38	psbC
Z. mays	12066	C	0/0	50/34	0/0	53/34	psbZ
Z. mays	12084	G	0/0	0/0	0/0	102/30	psbZ
Z. mays	13184	G	0/0	0/0	11/34	15/35
Z. mays	13763	C	0/0	0/0	614/31	0/0
Z. mays	13764	G	0/0	606/30	1/41	0/0
Z. mays	13836	G	1/41	292/30	76/33	0/0
Z. mays	14366	C	0/0	2/39	0/0	9/34
Z. mays	14570	G	0/0	0/0	4/37	7/36	ZemaCp010
Z. mays	16064	C	0/0	0/0	0/0	20/35
Z. mays	16150	C	0/0	0/0	12/34	0/0
Z. mays	16819	G	39/33	0/0	16/35	0/0
Z. mays	16933	C	0/0	11/36	0/0	15/34
Z. mays	18719	G	11/35	45/33	12/36	11/33
Z. mays	18817	C	0/0	0/0	0/0	70/34
Z. mays	20295	G	0/0	13/34	0/0	0/0
Z. mays	20299	G	0/0	13/33	0/0	0/0
Z. mays	21934	C	0/0	5/36	0/0	6/36	rpoB
Z. mays	21962	G	10/36	0/0	8/37	0/0	rpoB
Z. mays	22012	C	0/0	3/35	0/0	13/36	rpoB
Z. mays	22027	C	0/0	3/33	0/0	12/34	rpoB
Z. mays	24018	G	11/34	0/0	0/0	0/0	rpoB
Z. mays	24605	C	0/0	0/0	13/33	0/0	rpoB
Z. mays	24726	C	0/0	6/36	7/39	0/0
Z. mays	24967	C	0/0	0/0	11/35	0/0	rpoC1
Z. mays	24968	G	0/0	11/35	0/0	0/0	rpoC1
Z. mays	29756	C	0/0	41305	0/0	16/38	rpoC2
Z. mays	31504	G	0/0	0/0	6/39	17/38	rpoC2
Z. mays	31833	G	14/34	0/0	4/36	0/0
Z. mays	31991	C	0/0	23/34	0/0	53/34	rps2
Z. mays	32584	G	0/0	0/0	14/34	15/34
Z. mays	34124	C	112/31	0/0	0/0	0/0
Z. mays	34703	C	0/0	0/0	0/0	186/31
Z. mays	34730	G	0/0	0/0	0/0	180/31
Z. mays	36358	G	0/0	0/0	0/0	676/30	atpF
Z. mays	37720	C	0/0	13/35	0/0	334/30	atpA
Z. mays	38895	G	413/30	0/0	18/34	1/41	rps14
Z. mays	39125	G	205/31	0/0	0/0	0/0	psaB
Z. mays	39220	C	0/0	0/0	0/0	354/31	psaB
Z. mays	40017	G	323/30	0/0	0/0	0/0	psaB
Z. mays	42191	C	0/0	0/0	0/0	101/30	psaA
Z. mays	45272	G	282/31	0/0	32/35	0/0	ycf3
Z. mays	46149	G	252/30	0/0	27/36	0/0	ycf3
Z. mays	49773	C	0/0	0/0	0/0	51/33
Z. mays	50056	C	0/0	10/37	11/38	0/0
Z. mays	50082	C	13/36	0/0	0/0	0/0
Z. mays	50398	C	0/0	12/34	0/0	22/32
Z. mays	50715	G	468/30	0/0	0/0	1/39	ndhJ
Z. mays	51607	G	0/0	0/0	0/0	272/31	ndhK
Z. mays	51737	G	247/30	0/0	28/35	0/0	ndhK
Z. mays	51809	C	0/0	0/0	0/0	207/30
Z. mays	52205	G	215/30	0/0	35/35	0/0	ndhC
Z. mays	53431	G	3/36	0/0	34/31	86/32	trnV
Z. mays	53432	C	0/0	37/31	87/33	0/0	trnV
Z. mays	53435	C	0/0	50/32	0/0	62/34	trnV
Z. mays	53622	G	813/30	0/0	251/33	0/0	trnV
Z. mays	55020	C	0/0	21/34	0/0	63/32	atpB
Z. mays	56594	C	5/33	5/37	0/0	0/0
Z. mays	56719	C	35/33	0/0	0/0	0/0
Z. mays	56814	C	16/33	0/0	0/0	0/0
Z. mays	56832	G	0/0	162/33	0/0	0/0
Z. mays	56833	C	0/0	0/0	168/32	0/0
Z. mays	57527	C	0/0	0/0	0/0	1414/30	rbcL
Z. mays	58319	C	182/32	67/35	1/37	0/0
Z. mays	59324	C	0/0	164/34	209/32	0/0
Z. mays	59596	G	37/34	0/0	28/32	0/0
Z. mays	59601	G	47/33	0/0	22/32	0/0
Z. mays	59603	G	18/32	0/0	0/0	49/31
Z. mays	61336	C	243/32	0/0	0/0	0/0
Z. mays	62189	G	153/30	0/0	0/0	0/0	petA
Z. mays	62249	G	312/31	0/0	0/0	0/0	petA
Z. mays	63143	G	13/35	0/0	9/37	0/0
Z. mays	63601	G	246/32	0/0	40/35	0/0	psbL
Z. mays	65407	C	0/0	21/35	0/0	393/31	petL
Z. mays	65521	C	0/0	584/30	0/0	1097/30
Z. mays	66254	G	0/0	0/0	0/0	322/31
Z. mays	66256	C	260/31	0/0	0/0	0/0
Z. mays	66260	G	139/30	0/0	61/35	1/37
Z. mays	68320	G	20/36	0/0	15/36	0/0	rpl20
Z. mays	68553	C	0/0	13/34	0/0	17/34	rpl20
Z. mays	73477	G	0/0	55/33	53/34	0/0
Z. mays	73791	C	0/0	11/36	0/0	25/35
Z. mays	74506	C	0/0	19/35	0/0	308/31	petB
Z. mays	75037	G	89/34	0/0	20/35	0/0
Z. mays	78286	G	0/0	94/31	0/0	0/0	infA
Z. mays	78717	G	66/33	0/0	19/37	0/0	rps8
Z. mays	79938	C	0/0	0/0	0/0	30/35
Z. mays	82616	G	0/0	0/0	53/33	87/31	rps19
Z. mays	84413	G	49/32	0/0	33/35	1/41	rpl2
Z. mays	89070	C	0/0	4/41	0/0	12/38
Z. mays	89288	G	121/32	5/37	5/40	0/0	ndhB
Z. mays	89939	G	82/34	0/0	10/34	0/0	ndhB
Z. mays	90736	G	58/33	0/0	17/37	0/0	ndhB
Z. mays	90862	G	83/31	0/0	14/33	0/0	ndhB
Z. mays	90887	G	85/33	0/0	11/37	0/0	ndhB
Z. mays	91006	G	71/34	0/0	8/37	0/0	ndhB
Z. mays	92684	G	71/34	0/0	61/32	0/0
Z. mays	94436	G	0/0	0/0	0/0	12/36	ZemaCp077
Z. mays	94447	G	0/0	0/0	0/0	14/35	ZemaCp077
Z. mays	94452	G	11/35	0/0	0/0	0/0	ZemaCp077
Z. mays	94994	G	38/34	0/0	0/0	0/0
Z. mays	96927	G	40/34	0/0	0/0	0/0
Z. mays	96929	C	0/0	0/0	41/33	0/0
Z. mays	96932	C	0/0	0/0	0/0	35/33
Z. mays	96938	G	0/0	0/0	1/37	17/36
Z. mays	96942	G	14/37	0/0	3/34	0/0
Z. mays	96944	C	0/0	5/33	14/34	0/0
Z. mays	96946	G	0/0	11/34	5/35	0/0
Z. mays	97005	C	0/0	1/40	250/30	0/0
Z. mays	97240	G	0/0	319/31	3/33	0/0
Z. mays	97867	G	1206/30	0/0	0/0	0/0
Z. mays	97982	G	62/30	0/0	0/0	0/0
Z. mays	99114	G	89/33	1/38	32/35	2/31	23S rRNA
Z. mays	99428	G	81/32	4/40	7/37	0/0	23S rRNA
Z. mays	99429	C	0/0	20/36	70/33	1/40	23S rRNA
Z. mays	100206	C	1/36	32/33	1/38	85/31	23S rRNA
Z. mays	100208	G	84/31	1/34	46/32	0/0	23S rRNA
Z. mays	100711	G	0/0	0/0	10/34	38/31	23S rRNA
Z. mays	101306	G	1/37	186/30	41/33	0/0	23S rRNA
Z. mays	102226	C	9/33	5/36	0/0	0/0
Z. mays	105249	C	0/0	0/0	0/0	28/34	ndhF
Z. mays	106827	C	0/0	0/0	20/35	0/0	ndhF
Z. mays	110086	C	0/0	0/0	0/0	15/35
Z. mays	110088	G	0/0	0/0	0/0	18/34
Z. mays	110763	G	158/32	0/0	4/39	0/0	ndhD
Z. mays	111015	C	278/31	0/0	1/35	0/0	ndhD
Z. mays	111390	G	1/37	180/31	0/0	0/0	ndhD
Z. mays	111391	G	0/0	184/32	1/41	0/0	ndhD
Z. mays	112045	G	559/32	0/0	0/0	0/0
Z. mays	112765	C	0/0	0/0	0/0	16/34	ndhE
Z. mays	113177	G	46/32	0/0	4/38	0/0	ndhG
Z. mays	113278	G	29/36	0/0	11/38	0/0	ndhG
Z. mays	113533	G	15/37	0/0	3/34	0/0
Z. mays	114362	G	78/34	0/0	14/37	0/0	ndhA
Z. mays	115137	G	0/0	0/0	7/37	10/36
Z. mays	115982	G	33/35	0/0	3/36	0/0	ndhA
Z. mays	116405	G	58/34	0/0	27/36	0/0	ndhA
Z. mays	117194	G	15/34	0/0	0/0	0/0	ndhH
Z. mays	117257	C	0/0	0/0	0/0	11/35	ndhH
Z. mays	120511	G	0/0	0/0	5/36	9/33
Z. mays	121431	C	0/0	41/33	186/30	1/37	23S rRNA
Z. mays	122026	C	38/31	10/34	0/0	0/0	23S rRNA
Z. mays	122529	C	0/0	46/32	1/34	84/31	23S rRNA
Z. mays	122531	G	85/31	1/38	32/33	1/36	23S rRNA
Z. mays	123308	G	1/40	70/33	20/36	0/0	23S rRNA
Z. mays	123309	C	0/0	7/37	4/40	81/32	23S rRNA
Z. mays	123623	C	2/31	32/35	1/38	89/33	23S rRNA
Z. mays	124755	C	0/0	0/0	0/0	62/30	trnI
Z. mays	124870	C	0/0	0/0	0/0	1206/30
Z. mays	125497	C	0/0	3/33	319/31	0/0	ZemaCp159
Z. mays	125732	G	0/0	250/30	1/40	0/0
Z. mays	125791	C	0/0	5/35	11/34	0/0
Z. mays	125793	G	0/0	14/34	5/33	0/0
Z. mays	125795	C	0/0	3/34	0/0	14/37
Z. mays	125799	C	17/36	1/37	0/0	0/0
Z. mays	125805	G	35/33	0/0	0/0	0/0
Z. mays	125808	G	0/0	41/33	0/0	0/0
Z. mays	125810	C	0/0	0/0	0/0	40/34
Z. mays	127743	C	0/0	0/0	0/0	38/34
Z. mays	128051	C	8/35	8/37	0/0	0/0
Z. mays	128285	C	0/0	0/0	0/0	11/35	ZemaCp098
Z. mays	128290	C	14/35	0/0	0/0	0/0	ZemaCp098
Z. mays	128301	C	12/36	0/0	0/0	0/0	ZemaCp098
Z. mays	130053	C	0/0	61/32	0/0	71/34
Z. mays	131731	C	0/0	8/37	0/0	71/34	ndhB
Z. mays	131850	C	0/0	11/37	0/0	85/33	ndhB
Z. mays	131875	C	0/0	14/33	0/0	83/31	ndhB
Z. mays	132001	C	0/0	17/37	0/0	58/33	ndhB
Z. mays	132798	C	0/0	10/34	0/0	82/34	ndhB
Z. mays	133449	C	0/0	5/40	5/37	121/32	ndhB
Z. mays	133667	G	12/38	0/0	4/41	0/0
Z. mays	138324	C	1/41	33/35	0/0	49/32	rpl2
Z. mays	140121	C	87/31	53/33	0/0	0/0	rps19

## Sheet: Arabidopsis
Supplementary Table 6. Statistics of RNA editing sites in all studied species. Note: 1Base in the positive strand; 2Transcriptome reads that represent corresponding base substitutions that were Counted. *Except C to U RNA editing events, all other RNA editing events were given in the table. For the statistic number (e.g. 23/31), 23 represents reads depth and 31 denotes base quality score (only qu…
Species	Position	Ref Base1	A2*	C2*	G2*	U2*	Gene
A. thaliana	341	G	11/33	0/0	0/0	3/32
A. thaliana	2931	G	515/31	0/0	93/32	0/0	matK
A. thaliana	12707	G	900/30	0/0	212/30	0/0	atpF
A. thaliana	23898	G	75/33	0/0	0/0	0/0	rpoB
A. thaliana	25779	G	499/31	0/0	64/33	0/0	rpoB
A. thaliana	25992	G	561/30	0/0	46/33	1/30	rpoB
A. thaliana	32369	G	656/31	0/0	126/31	1/34
A. thaliana	35800	C	1/34	156/31	0/0	509/30	trnS
A. thaliana	37092	G	20/33	0/0	4/34	0/0	rps14
A. thaliana	37161	G	75/32	0/0	5/34	0/0	rps14
A. thaliana	52234	C	0/0	75/31	0/0	127/31
A. thaliana	58642	C	0/0	66/31	0/0	303/31
A. thaliana	63163	C	0/0	1/34	0/0	16/31
A. thaliana	63985	G	790/30	0/0	32/33	0/0	psbF
A. thaliana	64109	G	1649/30	0/0	1/34	0/0	psbE
A. thaliana	65716	C	0/0	143/32	0/0	875/30	petL
A. thaliana	66445	G	37/31	0/0	9/34	1/34
A. thaliana	69942	G	67/32	0/0	13/34	0/0	clpP
A. thaliana	76747	G	41/31	0/0	18/31	0/0
A. thaliana	78109	C	0/0	95/30	9/34	104/31	rpoA
A. thaliana	78691	G	781/30	0/0	75/33	0/0	rpoA
A. thaliana	86055	G	1074/30	0/0	116/30	0/0	rpl23
A. thaliana	90984	G	7/32	0/0	4/36	0/0	ycf2
A. thaliana	94379	C	15/34	2/34	0/0	0/0
A. thaliana	94999	G	31/34	0/0	0/0	0/0	ndhB
A. thaliana	95225	G	68/33	0/0	10/34	0/0	ndhB
A. thaliana	95608	G	96/32	0/0	57/32	0/0	ndhB
A. thaliana	95644	G	376/30	0/0	83/31	0/0	ndhB
A. thaliana	95650	G	424/30	0/0	52/32	0/0	ndhB
A. thaliana	96419	G	1551/30	0/0	41/32	41304	ndhB
A. thaliana	97016	G	1377/30	0/0	42/33	1/34	ndhB
A. thaliana	112349	G	182/32	0/0	119/31	0/0	ndhF
A. thaliana	113687	G	449/31	0/0	94/30	0/0
A. thaliana	113690	G	296/31	0/0	80/31	0/0
A. thaliana	115646	C	0/0	1/39	0/0	43/31	ndhD
A. thaliana	116281	G	757/30	0/0	58/34	0/0	ndhD
A. thaliana	116290	G	765/31	0/0	117/32	0/0	ndhD
A. thaliana	116494	G	967/31	0/0	51/33	1/34	ndhD
A. thaliana	116785	G	545/31	0/0	4/34	0/0	ndhD
A. thaliana	117166	G	51/34	0/0	36/33	0/0	ndhD
A. thaliana	118858	G	73/33	0/0	31/32	0/0	ndhG
A. thaliana	141633	C	1/34	42/33	0/0	1377/30	ndhB
A. thaliana	142230	C	41304	41/32	0/0	1551/30	ndhB
A. thaliana	142999	C	0/0	52/32	0/0	424/30	ndhB
A. thaliana	143005	C	0/0	83/31	0/0	376/30	ndhB
A. thaliana	143041	C	0/0	57/32	0/0	96/32	ndhB
A. thaliana	143424	C	0/0	10/34	0/0	68/33	ndhB
A. thaliana	143650	C	0/0	0/0	0/0	31/34	ndhB
A. thaliana	147665	C	0/0	4/36	0/0	7/32	ycf2
A. thaliana	152594	C	0/0	116/30	0/0	1074/30	rpl23

## Sheet: C.paradoxa
Supplementary Table 6. Statistics of RNA editing sites in all studied species. Note: 1Base in the positive strand; 2Transcriptome reads that represent corresponding base substitutions that were Counted. *Except C to U RNA editing events, all other RNA editing events were given in the table. For the statistic number (e.g. 23/31), 23 represents reads depth and 31 denotes base quality score (only qu…
Species	Position	Ref Base1	A2*	C2*	G2*	U2*	Gene
C. paradoxa	7666	C	15/35	0/0	0/0	0/0
C. paradoxa	18214	C	0/0	0/0	234/30	0/0	psaA
C. paradoxa	22645	C	73/35	0/0	0/0	0/0	ycf3
C. paradoxa	22841	C	0/0	0/0	0/0	54/31	ycf3
C. paradoxa	33294	C	31/32	0/0	0/0	0/0	psbB
C. paradoxa	36747	C	0/0	0/0	0/0	19/34	CypaCp033
C. paradoxa	46555	C	0/0	5/37	0/0	6/36
C. paradoxa	47436	C	0/0	0/0	0/0	41/33	preA
C. paradoxa	51244	C	54/32	0/0	0/0	0/0	rps8
C. paradoxa	51470	C	0/0	0/0	71/31	0/0	rps8
C. paradoxa	51637	C	0/0	0/0	0/0	70/32	rpl5
C. paradoxa	52129	C	33/35	0/0	0/0	0/0
C. paradoxa	52130	C	32/35	0/0	1/40	0/0
C. paradoxa	52173	C	29/34	0/0	0/0	0/0
C. paradoxa	52412	C	0/0	0/0	59/34	0/0	rpl14
C. paradoxa	53560	C	0/0	0/0	81/32	0/0	rps3
C. paradoxa	53752	C	0/0	0/0	99/31	0/0	rps3
C. paradoxa	60558	C	0/0	1/32	47/32	0/0	tufA
C. paradoxa	60849	C	89/32	0/0	1/38	0/0	rps7
C. paradoxa	60875	C	78/33	0/0	0/0	0/0	rps7
C. paradoxa	60878	C	85/33	0/0	0/0	0/0	rps7
C. paradoxa	63430	C	12/38	0/0	0/0	1/40
C. paradoxa	64323	C	113/33	1/40	0/0	0/0
C. paradoxa	66960	C	0/0	0/0	11/37	0/0	rps20
C. paradoxa	70226	C	0/0	0/0	0/0	29/34	hisH
C. paradoxa	71198	C	0/0	0/0	80/32	0/0	atpA
C. paradoxa	83908	C	0/0	0/0	0/0	62/33	rpoB
C. paradoxa	102785	C	0/0	0/0	51/32	0/0
C. paradoxa	103619	C	0/0	0/0	101/32	0/0	rpoA
C. paradoxa	107721	C	1/35	0/0	190/30	0/0	groES-B
C. paradoxa	107786	C	132/32	0/0	0/0	0/0	groES-B
C. paradoxa	108760	C	0/0	0/0	31/34	0/0	groEL
C. paradoxa	110460	C	0/0	0/0	0/0	73/32	dnaK
C. paradoxa	110711	C	88/31	0/0	0/0	0/0	dnaK
C. paradoxa	117672	C	0/0	2013-01-31	0/0	239/31	trpG
C. paradoxa	131776	C	40/33	0/0	0/0	0/0	ycf21
C. paradoxa	131778	C	39/33	0/0	0/0	0/0	ycf21
C. paradoxa	133810	C	0/0	0/0	112/32	0/0	chlN
C. paradoxa	134106	C	0/0	0/0	163/32	0/0	chlN
C. paradoxa	6806	G	0/0	0/0	0/0	88/31	dnaK
C. paradoxa	7057	G	73/32	0/0	0/0	0/0	dnaK
C. paradoxa	8757	G	0/0	31/34	0/0	0/0	groEL
C. paradoxa	9731	G	0/0	0/0	0/0	132/32	groES-A
C. paradoxa	9796	G	0/0	190/30	0/0	1/35	groES-A
C. paradoxa	13024	G	98/34	0/0	64/34	0/0
C. paradoxa	18215	G	1/33	226/31	0/0	0/0	psaA
C. paradoxa	23349	G	0/0	12/35	0/0	0/0	petX
C. paradoxa	33839	G	137/32	0/0	0/0	0/0	psbB
C. paradoxa	47751	G	24/34	0/0	0/0	0/0	preA
C. paradoxa	49185	G	0/0	19/34	0/0	0/0	secY
C. paradoxa	49269	G	0/0	18/38	0/0	0/0	secY
C. paradoxa	49916	G	46/33	0/0	0/0	0/0	rps5
C. paradoxa	52016	G	27/33	0/0	0/0	0/0	rpl5
C. paradoxa	52399	G	0/0	64/31	0/0	0/0	rpl14
C. paradoxa	53561	G	0/0	82/32	0/0	1/40	rps3
C. paradoxa	53753	G	0/0	100/31	0/0	0/0	rps3
C. paradoxa	59150	G	0/0	0/0	0/0	45/34	rps10
C. paradoxa	60559	G	0/0	0/0	0/0	50/34	tufA
C. paradoxa	60870	G	0/0	0/0	0/0	82/32	rps7
C. paradoxa	63425	G	0/0	0/0	8/36	10/36
C. paradoxa	65952	G	0/0	0/0	0/0	75/33	CypaCp078
C. paradoxa	71699	G	0/0	130/31	0/0	0/0	atpA
C. paradoxa	71700	G	0/0	132/31	1/40	0/0	atpA
C. paradoxa	75164	G	0/0	0/0	5/39	8/37
C. paradoxa	93144	G	8/39	0/0	2/39	0/0
C. paradoxa	102786	G	0/0	50/33	0/0	0/0
C. paradoxa	109851	G	0/0	0/0	0/0	15/35
C. paradoxa	120501	G	21/38	0/0	0/0	0/0	ftsW
C. paradoxa	126993	G	0/0	19/34	0/0	0/0
C. paradoxa	126995	G	0/0	20/36	0/0	0/0
C. paradoxa	131777	G	0/0	41/34	0/0	0/0	ycf21
C. paradoxa	133809	G	112/32	0/0	0/0	0/0	chlN
C. paradoxa	134205	G	1/37	201/32	0/0	0/0	chlN
C. paradoxa	134208	G	0/0	195/31	0/0	0/0	chlN

## Sheet: C.reinhardtii
Supplementary Table 6. Statistics of RNA editing sites in all studied species. Note: 1Base in the positive strand; 2Transcriptome reads that represent corresponding base substitutions that were Counted. *Except C to U RNA editing events, all other RNA editing events were given in the table. For the statistic number (e.g. 23/31), 23 represents reads depth and 31 denotes base quality score (only qu…
Species	Position	Ref Base1	A2*	C2*	G2*	U2*	Gene
C. reinhardtii	11823	C	1/34	15/35	0/0	16/32
C. reinhardtii	21358	C	0/0	0/0	31/33	0/0	chlL
C. reinhardtii	21359	G	0/0	33/34	0/0	0/0	chlL
C. reinhardtii	39422	C	979/30	184/30	1/34	0/0	rrnS
C. reinhardtii	39424	G	0/0	665/30	211/30	1/35	rrnS
C. reinhardtii	39743	C	27/30	9/32	0/0	5/33	rrnS
C. reinhardtii	39746	G	0/0	0/0	13/33	18/30	rrnS
C. reinhardtii	41679	C	0/0	0/0	0/0	12/35
C. reinhardtii	41730	C	0/0	0/0	0/0	57/31
C. reinhardtii	45319	G	0/0	6/31	37/33	44/30	rrnL
C. reinhardtii	47915	G	0/0	24/33	13/34	0/0
C. reinhardtii	47916	C	0/0	13/34	0/0	24/34
C. reinhardtii	47995	C	0/0	0/0	20/34	0/0
C. reinhardtii	51129	C	1007/30	30/33	0/0	0/0
C. reinhardtii	51518	G	0/0	11/33	0/0	0/0
C. reinhardtii	51818	G	0/0	758/30	0/0	0/0
C. reinhardtii	52227	C	0/0	0/0	0/0	35/34
C. reinhardtii	53985	C	0/0	0/0	504/30	0/0
C. reinhardtii	53987	C	0/0	0/0	0/0	486/30
C. reinhardtii	53992	C	111/30	4/37	0/0	0/0
C. reinhardtii	55231	G	101/30	0/0	0/0	0/0
C. reinhardtii	60746	C	16/33	0/0	0/0	0/0
C. reinhardtii	65016	C	11/35	0/0	0/0	0/0
C. reinhardtii	65247	C	0/0	0/0	0/0	132/32
C. reinhardtii	70227	G	0/0	679/30	0/0	0/0	psaA
C. reinhardtii	70232	C	546/30	0/0	0/0	0/0	psaA
C. reinhardtii	70236	G	496/30	0/0	0/0	0/0	psaA
C. reinhardtii	70237	C	477/30	0/0	0/0	0/0	psaA
C. reinhardtii	77792	C	0/0	0/0	20/34	0/0
C. reinhardtii	78703	C	0/0	0/0	11/36	0/0
C. reinhardtii	78704	G	0/0	13/34	0/0	0/0
C. reinhardtii	81273	C	0/0	0/0	108/31	0/0	psbB
C. reinhardtii	103630	G	0/0	0/0	0/0	18/33	petG
C. reinhardtii	122778	G	383/30	0/0	0/0	0/0	rbcL
C. reinhardtii	126083	C	65/34	0/0	0/0	0/0	atpA
C. reinhardtii	137439	G	10/34	0/0	0/0	0/0	chlN
C. reinhardtii	138972	C	0/0	0/0	0/0	101/30	psbA
C. reinhardtii	140211	G	0/0	0/0	4/37	111/30
C. reinhardtii	140216	G	486/30	0/0	0/0	0/0
C. reinhardtii	140218	G	0/0	504/30	0/0	0/0
C. reinhardtii	141976	G	35/34	0/0	0/0	0/0
C. reinhardtii	142385	C	0/0	0/0	758/30	0/0
C. reinhardtii	142685	C	0/0	0/0	11/33	0/0
C. reinhardtii	143074	G	0/0	0/0	30/33	1007/30
C. reinhardtii	146208	G	0/0	20/34	0/0	0/0
C. reinhardtii	146263	G	12/33	0/0	12/33	0/0
C. reinhardtii	146287	G	24/34	0/0	13/34	0/0
C. reinhardtii	146288	C	0/0	13/34	24/33	0/0
C. reinhardtii	148884	C	44/30	37/33	6/31	0/0
C. reinhardtii	152473	G	57/31	0/0	0/0	0/0
C. reinhardtii	152524	G	12/35	0/0	0/0	0/0
C. reinhardtii	154457	C	18/30	13/33	0/0	0/0	rrnS
C. reinhardtii	154460	G	5/33	0/0	9/32	27/30	rrnS
C. reinhardtii	154779	C	1/35	211/30	665/30	0/0	rrnS
C. reinhardtii	154781	G	0/0	1/34	184/30	979/30	rrnS
C. reinhardtii	163236	G	0/0	13/34	0/0	0/0	ORF1995
C. reinhardtii	163260	G	0/0	17/34	0/0	0/0	ORF1995
C. reinhardtii	168162	C	0/0	0/0	42/34	0/0
C. reinhardtii	168163	G	0/0	43/34	0/0	0/0
C. reinhardtii	171487	C	0/0	0/0	31/33	0/0	atpI
C. reinhardtii	171488	G	0/0	32/33	0/0	0/0	atpI
C. reinhardtii	172758	C	0/0	0/0	0/0	25/33
C. reinhardtii	172761	C	0/0	0/0	23/31	0/0
C. reinhardtii	172762	G	21/31	0/0	0/0	0/0
C. reinhardtii	194521	C	0/0	0/0	0/0	23/31
C. reinhardtii	194524	G	0/0	0/0	0/0	25/33
C. reinhardtii	203129	G	0/0	15/34	0/0	0/0
C. reinhardtii	203130	C	0/0	0/0	15/34	0/0

## Sheet: P.marinus 
Supplementary Table 6. Statistics of RNA editing sites in all studied species. Note: 1Base in the positive strand; 2Transcriptome reads that represent corresponding base substitutions that were Counted. *Except C to U RNA editing events, all other RNA editing events were given in the table. For the statistic number (e.g. 23/31), 23 represents reads depth and 31 denotes base quality score (only qu…
Species	Position	Ref Base1	A2*	C2*	G2*	U2*	Gene
P. marinus	1108889	G	1037/30	0/0	2/38	0/0	psbC
P. marinus	1377160	G	523/30	0/0	0/0	0/0	atpB
P. marinus	207993	C	0/0	0/0	0/0	134/32	PMM0214
P. marinus	208520	C	0/0	0/0	138/32	0/0	PMM0214
P. marinus	1547210	C	0/0	0/0	37/33	0/0	PMM1617
Note: 1Base in the positive strand; 2Transcriptome reads that represent corresponding base substitutions that were counted.

## Sheet: Synechococcus
Supplementary Table 6. Statistics of RNA editing sites in all studied species. Note: 1Base in the positive strand; 2Transcriptome reads that represent corresponding base substitutions that were Counted. *Except C to U RNA editing events, all other RNA editing events were given in the table. For the statistic number (e.g. 23/31), 23 represents reads depth and 31 denotes base quality score (only qu…
Species	Position	Ref Base1	A2*	C2*	G2*	U2*	Gene
Synechococcus	102395	C	88/33	0/0	0/0	0/0	SYNPCC7002_A0101
Synechococcus	236434	C	0/0	0/0	0/0	179/30	SYNPCC7002_A0225
Synechococcus	266595	G	100/31	0/0	0/0	0/0	SYNPCC7002_A0251
Synechococcus	411722	G	61/35	0/0	0/0	0/0	SYNPCC7002_A0388
Synechococcus	1429059	G	10/35	0/0	0/0	0/0	SYNPCC7002_A1369
Synechococcus	1554018	C	0/0	0/0	0/0	15/36	SYNPCC7002_A1475
Synechococcus	1719586	C	0/0	0/0	12/37	0/0	SYNPCC7002_A1639
Synechococcus	1727678	C	0/0	0/0	24/37	0/0
Synechococcus	1727706	C	0/0	0/0	14/36	0/0
Synechococcus	1864754	C	0/0	74/33	0/0	89/31
Synechococcus	1869790	G	0/0	212/31	0/0	0/0	nadE
Synechococcus	2043513	C	0/0	0/0	1062/30	0/0	psaB
Synechococcus	2043514	G	0/0	1195/30	0/0	0/0	psaB
Synechococcus	2401450	C	56/33	0/0	0/0	0/0	SYNPCC7002_A2323

## Sheet: Synechocystis
Supplementary Table 6. Statistics of RNA editing sites in all studied species. Note: 1Base in the positive strand; 2Transcriptome reads that represent corresponding base substitutions that were Counted. *Except C to U RNA editing events, all other RNA editing events were given in the table. For the statistic number (e.g. 23/31), 23 represents reads depth and 31 denotes base quality score (only qu…
Species	Position	Ref Base1	A2*	C2*	G2*	U2*	Gene
Synechocystis	285365	G	413/32	0/0	311/31	0/0	sll1201
Synechocystis	1012958	G	0/0	0/0	0/0	676/30
Synechocystis	1211815	G	505/33	0/0	486/30	0/0	sll1774
Synechocystis	1212045	G	358/30	0/0	327/32	0/0	sll1774
Synechocystis	1212076	G	292/31	0/0	142/33	0/0	sll1774
Synechocystis	1618001	G	281/30	0/0	174/33	0/0	ssl2749
Synechocystis	1972428	G	114/31	0/0	39/34	0/0	slr1683
Synechocystis	2544045	G	0/0	44/36	1/39	0/0	ssl0787
Synechocystis	2817650	G	0/0	19/35	17/36	0/0
Synechocystis	3043940	G	0/0	39/34	36/34	0/0
Synechocystis	3048590	G	32/36	0/0	8/38	0/0	umuC
Synechocystis	3048969	G	0/0	0/0	47/35	67/34	sll0798
Synechocystis	3053793	G	180/32	0/0	64/34	0/0	slr0794
Synechocystis	3063789	G	155/32	0/0	147/32	0/0	sll0790
Synechocystis	3065305	G	984/30	0/0	401/30	0/0	sll0789
Synechocystis	3348720	G	77/33	0/0	48/37	0/0	slr0665
Synechocystis	84898	C	0/0	0/0	0/0	584/30	gpmB
Synechocystis	285177	C	0/0	721/31	1093/30	0/0	sll1201
Synechocystis	496324	C	0/0	15/37	30/34	0/0
Synechocystis	1206726	C	0/0	11/37	0/0	67/33
Synechocystis	1211923	C	0/0	180/32	0/0	1040/30	sll1774
Synechocystis	1212295	C	0/0	274/32	310/30	0/0	sll1774
Synechocystis	1455246	C	0/0	317/31	0/0	495/31	slr1712
Synechocystis	1483616	C	53/35	33/35	0/0	0/0
Synechocystis	1972262	C	59/35	44/36	0/0	0/0	slr1683
Synechocystis	1972534	C	0/0	5/39	0/0	18/36	slr1683
Synechocystis	2409243	C	0/0	5/38	0/0	8/35	sll0762
Synechocystis	2602717	C	115/32	0/0	0/0	0/0	slr0468
Synechocystis	2748897	C	0/0	0/0	0/0	49/33
Synechocystis	2817585	C	0/0	11/36	0/0	20/33
Synechocystis	2817740	C	0/0	8/36	0/0	48/34
Synechocystis	2817748	C	63/34	7/38	0/0	0/0
Synechocystis	2817751	C	0/0	7/38	0/0	62/34
Synechocystis	2998262	C	0/0	31/36	0/0	92/32	sll0092
Synechocystis	3043801	C	0/0	73/34	100/31	0/0	sll0800
Synechocystis	3048557	C	0/0	16/35	24/36	0/0	umuC
Synechocystis	3048572	C	0/0	16/37	0/0	21/34	umuC
Synechocystis	3065464	C	0/0	294/32	0/0	787/31	sll0789
Synechocystis	3207647	C	0/0	0/0	0/0	230/31	sll0503
Synechocystis	3260096	C	208/32	1/40	0/0	0/0
Synechocystis	3401647	C	95/31	0/0	0/0	0/0	sll1473
Synechocystis	3489748	C	0/0	0/0	0/0	224/31	sll0446
